# Supplementary material for: CBCT-to-CT Translation Using Registration-Based Generative Adversarial Networks in Patients with Head and Neck Cancer
Source: Cancers (Basel). 2023 Mar 28;15(7):2017. doi: 10.3390/cancers15072017 (PMC10093508; doi:10.3390/cancers15072017)
Supplement: Supplementary file 1 [file cancers-15-02017-s001.zip]

Archive with 1 entries (1 files):
- cancers-2263250-supplementary.pdf
